# Supplementary material for: Interactions between Triterpenes and a P-I Type Snake Venom Metalloproteinase: Molecular Simulations and Experiments
Source: Toxins (Basel). 2018 Sep 28;10(10):397. doi: 10.3390/toxins10100397 (PMC6215199; doi:10.3390/toxins10100397)
Supplement: Supplementary file 1 [file toxins-10-00397-s001.zip]

Archive with 18 entries (15 files):
- toxins-354322-supple-final/
- toxins-354322-supple-final/toxins-35322-supple-final/
- toxins-354322-supple-final/toxins-35322-supple-final/supfile/
- toxins-354322-supple-final/toxins-35322-supple-final/supfile/distance_S1_correct.pdf
- toxins-354322-supple-final/toxins-35322-supple-final/supfile/Fig_S1.pdf
- toxins-354322-supple-final/toxins-35322-supple-final/supfile/Fig_S1_FINAL.pdf
- toxins-354322-supple-final/toxins-35322-supple-final/supfile/Fig_S2.pdf
- toxins-354322-supple-final/toxins-35322-supple-final/supfile/Fig_S3.pdf
- toxins-354322-supple-final/toxins-35322-supple-final/supfile/Fig_S3_FINAL.pdf
- toxins-354322-supple-final/toxins-35322-supple-final/supfile/mdpi.cls
- toxins-354322-supple-final/toxins-35322-supple-final/supfile/plot_betu_window.pdf
- toxins-354322-supple-final/toxins-35322-supple-final/supfile/toxins-353322-supple-final.aux
- toxins-354322-supple-final/toxins-35322-supple-final/supfile/toxins-353322-supple-final.log
- toxins-354322-supple-final/toxins-35322-supple-final/supfile/toxins-353322-supple-final.out
- toxins-354322-supple-final/toxins-35322-supple-final/supfile/toxins-353322-supple-final.pdf
- toxins-354322-supple-final/toxins-35322-supple-final/supfile/toxins-353322-supple-final.synctex.gz
- toxins-354322-supple-final/toxins-35322-supple-final/supfile/toxins-353322-supple-final.tex
- toxins-354322-supple-final/video_S1.gif
