# Supplementary material for: Interactions between Triterpenes and a P-I Type Snake Venom Metalloproteinase: Molecular Simulations and Experiments
Source: Toxins (Basel). 2018 Sep 28;10(10):397. doi: 10.3390/toxins10100397 (PMC6215199; doi:10.3390/toxins10100397)
Supplement: Supplementary file 1 [file toxins-10-00397-s001.zip › toxins-354322-supple-final/toxins-35322-supple-final/supfile/toxins-353322-supple-final.tex]

%  LaTeX support: latex@mdpi.com
%  In case you need support, please attach all files that are necessary for compiling as well as the log file, and specify the details of your LaTeX setup (which operating system and LaTeX version / tools you are using).

% You need to save the "mdpi.cls" and "mdpi.bst" files into the same folder as this template file.

%=================================================================

\documentclass[toxins,supfile,accept,moreauthors,pdftex,10pt,a4paper]{mdpi} 
%--------------------
% Class Options:
%--------------------
% journal
%----------
% Choose between the following MDPI journals:
% actuators, administrativesciences, aerospace, agriculture, agronomy, algorithms, animals, antibiotics, antibodies, antioxidants, appliedsciences, arts, atmosphere, atoms, axioms, batteries, behavioralsciences, beverages, bioengineering, biology, biomedicines, biomimetics, biomolecules, biosensors, brainsciences, buildings, c, cancers, catalysts, cells, challenges, chemosensors, children, chromatography, climate, coatings, computation, computers, cosmetics, cryptography, crystals, data, dentistryjournal, diagnostics, diseases, diversity, econometrics, economies, educationsciences, electronics, energies, entropy, environments, epigenomes, fermentation, fibers, fishes, foods, forests, futureinternet, galaxies, games, gels, genealogy, genes, geosciences, geriatrics, healthcare, horticulturae, humanities, hydrology, informatics, information, infrastructures, inorganics, insects, ijerph, ijfs, ijms, ijgi, inventions, jcdd, jcm, jdb, jfb, jfmk, jimaging, jof, jintelligence, jlpea, jmse, jpm, jrfm, jsan, land, languages, laws, life, lubricants, machines, magnetochemistry, marinedrugs, materials, mathematics, medicalsciences, medicines, membranes, metabolites, metals, microarrays, micromachines, microorganisms, minerals, molbank, molecules, nanomaterials, ncrna, neonatalscreening, nutrients, pathogens, pharmaceuticals, pharmaceutics, pharmacy, philosophies, photonics, plants, polymers, processes, proteomes, publications, recycling, religions, remotesensing, resources, risks, robotics, safety, sensors, sinusitis, socialsciences, societies, sports, standards, sustainability, symmetry, systems, technologies, toxics, toxins, universe, vaccines, veterinarysciences, viruses, water
%---------
% article
%---------
% The default type of manuscript is article, but can be replaced by: 
% addendum, article, bookreview, briefreport, casereport, changes, comment, commentary, communication, conceptpaper, correction, conferencereport, meetingreport, creative, datadescriptor, discussion, editorial, essay, erratum, hypothesis, interestingimage, letter, newbookreceived, opinion, obituary, projectreport, reply, retraction, review, shortnote, supfile, technicalnote
% supfile = supplementary materials
%----------
% submit
%----------
% The class option "submit" will be changed to "accept" by the Editorial Office when the paper is accepted. This will only make changes to the frontpage (e.g. the logo of the journal will get visible), the headings, and the copyright information. Journal info and pagination for accepted papers will also be assigned by the Editorial Office.
%------------------
% moreauthors
%------------------
% If there is only one author the class option oneauthor should be used. Otherwise use the class option moreauthors.
%---------
% pdftex
%---------
% The option "pdftex" is for use with pdfLaTeX. If eps figure are used, use the option "dvipdfmx", with LaTeX and dvi2pdf.

%=================================================================
\firstpage{1} %%MDPI internal note: new layout%%
\lastpage{\pageref*{LastPage}}
\makeatletter %%MDPI internal note: new layout%%
\setcounter{page}{\@firstpage} %%MDPI internal note: new layout%%
\makeatother %%MDPI internal note: new layout%%
\articlenumber{0000}
\doinum{10.3390/------}
\pubvolume{xx}
\pubyear{2015}
\externaleditor{Academic Editor: name}
\history{Received: date ; Accepted: date ; Published: date}
%------------------------------------------------------------------
% The following line should be uncommented if the LaTeX file is uploaded to arXiv.org
%\pdfoutput=1

%=================================================================

% Add packages and commands here. The following packages are loaded in our class file: fontenc, calc, indentfirst, fancyhdr, graphicx, lastpage, ifthen, lineno, float, amsmath, setspace, enumitem, mathpazo, eulervm, booktabs, titlesec, amsthm, hyphenat, natbib, hyperref, footmisc, geometry, caption, url,

%=================================================================
%% Please use the following mathematics environments:
 \theoremstyle{mdpi}
 \newcounter{thm}
 \setcounter{thm}{0}
 \newcounter{ex}
 \setcounter{ex}{0}
 \newcounter{re}
 \setcounter{re}{0}

 \newtheorem{Theorem}[thm]{Theorem}
 \newtheorem{Lemma}[thm]{Lemma}
 \newtheorem{Corollary}[thm]{Corollary}
 \newtheorem{Proposition}[thm]{Proposition}

 \theoremstyle{mdpidefinition}
 \newtheorem{Characterization}[thm]{Characterization}
 \newtheorem{Property}[thm]{Property}
 \newtheorem{Problem}[thm]{Problem}
 \newtheorem{Example}[ex]{Example}
 \newtheorem{ExamplesandDefinitions}[ex]{Examples and Definitions}
 \newtheorem{Remark}[re]{Remark}
 \newtheorem{Definition}[thm]{Definition}
 \newcommand{\highlight}[1]{\colorbox{yellow}{#1}}
%% For proofs, please use the proof environment (the amsthm package is loaded by the MDPI class).

%=================================================================
% Full title of the paper (Capitalized)
\Title{Interactions between Triterpenes and a P-I Type Snake Venom Metalloproteinase: Molecular Simulations and Experiments}

% Authors (Add full first names)
\Author{Lina María Preciado, Jaime Andrés Pereañez, Ettayapuram Ramaprasad Azhagiya Singam and Jeffrey Comer}
\AuthorNames{Lina María Preciado,  Jaime Andrés Pereañez, Ettayapuram Ramaprasad Azhagiya Singam and Jeffrey Comer} %%MDPI internal note: new layout%%

% Affiliations / Addresses (Add [1] after \address if there is only one affiliation.)
\address{%
$^{1}$ \quad Affiliation 1; e-mail@e-mail.com\\
$^{2}$ \quad Affiliation 2; e-mail@e-mail.com}

% Contact information of the corresponding author
\corres{Correspondence: e-mail@e-mail.com; Tel.: +x-xxx-xxx-xxxx}

% Current address and/or shared authorship
\firstnote{Current address: Affiliation 3} %%MDPI internal note: new layout%% with dagger
\secondnote{These authors contributed equally to this work.} %%MDPI internal note: new layout%% with ddagger

% Simple summary
%\simplesumm{} %%MDPI internal note: new layout%%

% Abstract (Do not use inserted blank lines, i.e. \\) 
\abstract{A single paragraph of about 200 words maximum. For research articles, abstracts should give a pertinent overview of the work. We strongly encourage authors to use the following style of structured abstracts, but without headings: 1) Background: Place the question addressed in a broad context and highlight the purpose of the study; 2) Methods: Describe briefly the main methods or treatments applied; 3) Results: Summarize the article's main findings; and 4) Conclusion: Indicate the main conclusions or interpretations. The abstract should be an objective representation of the article: it must not contain results which are not presented and substantiated in the main text and should not exaggerate the main conclusions.}

% Keywords
\keyword{keyword 1; keyword 2; keyword 3. List three to ten pertinent keywords specific to the article, yet reasonably common within the subject discipline.}

% The fields PACS, MSC, and JEL may be left empty or commented out if not applicable
\PACS{J0101}
%\MSC{}
%\JEL{}

% If this is an expanded version of a conference paper, please cite it here: enter the full citation of your conference paper, and add $^\dagger$ in the end of the title of this article.
%\conference{}

%%%%%%%%%%%%%%%%%%%%%%%%%%%%%%%%%%%%%%%%%%
% Only for the journal Data:

%\dataset{DOI number or link to the deposited data set in cases where the data set is published or set to be published separately. If the data set is submitted and will be published as a supplement to this paper in the journal Data, this field will be filled by the editors of the journal. In this case, please make sure to submit the data set as a supplement when entering your manuscript into our manuscript editorial system.}

%\datasetlicense{license under which the data set is made available (CC0, CC-BY, CC-BY-SA, CC-BY-NC, etc.)}

%%%%%%%%%%%%%%%%%%%%%%%%%%%%%%%%%%%%%%%%%%

\begin{document}

%%%%%%%%%%%%%%%%%%%%%%%%%%%%%%%%%%%%%%%%%%
%% Sections that are not mandatory are listed as such. The section titles given are for Articles. Review papers and other article types have a more flexible structure. 

%% Only for the journal Gels: Please place the Experimental Section after the Conclusions

\begin{figure}
\centering
\includegraphics[width=1.0\linewidth]{Fig_S1_FINAL}
\caption{Distances between the carbon atom of the betulinic acid carboxylate group and the Zn$^{+2}$ ion or the carbon atom of the guanidinium group of residue Arg110. (A) Distances in simulation frames associated with the global free-energy minimum A ($|r-r_\mathrm{A}|<0.1$~\AA), for calculations with transition coordinate defined as the distance between the carboxylate group of betulinic acid and the Zn$^{+2}$ ion. (B) Distances in simulation frames associated with the local free-energy minimum B.}
\label{fig:Fig_S1}
\end{figure}


\begin{figure}
\centering
\includegraphics[width=0.6\linewidth]{Fig_S2}
\caption{Potentials of mean force (Gibbs free-energy) as a function of the distance from the center of mass of the carboxylate group of the triterpenic acids (or the hydroxyl group of betulin) to the central carbon atom of the guanidinium group of residue Arg110. For betulin, the free energy minimum is associated with the formation of hydrogen bonds between its hydroxyl group at position C-17 and the guanidinium group.}
\label{fig:Fig_S2}
\end{figure}


\begin{table}[h!]
	\begin{center}
		\begin{tabular}{lrrrr}
			\hline
			Terpene & $\Delta$G$^{\circ}$ theoretical (kcal/mol) \\
			\hline
			Betulinic acid &  $-4.4\pm0.1$\\
			Ursolic acid &  $-4.5\pm0.1$\\
			Oleanolic acid  & $-4.8\pm0.1$\\
			Madecassic acid & $-3.6\pm0.1$\\
			Betulin &  $\phantom{-}0.31\pm0.01$\\
			Boswellic acid  & $-3.4\pm0.1$\\
			\hline
		\end{tabular}
		\caption{Standard Gibbs free energy derived from calculations where the transition coordinate was defined as the distance from the center of mass of the carboxylate group  of the triterpenic acids (or the hydroxyl group of betulin) to the center of mass of the carbon atom of the guanidinium group of the residue Arg110.}
		\label{tab:deltaGArg}
	\end{center}
\end{table}

\begin{figure}
\centering
\includegraphics[width=0.6\linewidth]{Fig_S3_FINAL}
\caption{Potentials of mean force (Gibbs free-energy) as a function of distance from the center of mass of the carboxylate group of betulinic acid to the Zn$^{2+}$ ion. These simulations were run under three different conditions: without restraints, $\alpha$-carbons of the protein restrained and heavy (non hydrogen) atoms of the protein restrained.}
\label{fig:Fig_S3}
\end{figure}


\begin{figure}
\centering
\includegraphics[width=0.6\linewidth]{distance_S1_correct.pdf}
\caption{Histograms of distances between the center of mass of triterpenes
and the center of mass of the S1$'$ subsite amino acids.
These histograms were calculated from simulation frames 
associated with the global minimum free energy for the compound
($|r-r_\mathrm{min}| < 0.1$~\AA).}
\label{fig:Fig_S4}
\end{figure}


\begin{figure}
\centering
\includegraphics[width=0.6\linewidth]{plot_betu_window.pdf}
\caption{Potential of mean force as a function of distance from the center of mass of the carboxylate group of betulinic acid to the Zn$^{2+}$ ion on the interval $1.7 \le r \le 3.0$~\AA.
Free energy minimum A, located at $r=1.90$~\AA, is clearly more favorable than
free energy minimum B, located at $r=2.85$~\AA.}
\label{fig:Fig_S5}
\end{figure}

%% \begin{figure}
%% \centering
%% \includegraphics[width=\linewidth]{fig_betu_extrema2.pdf}
%% \caption{}
%% \label{fig:Fig_S6}
%% \end{figure}


%%%%%%%%%%%%%%%%%%%%%%%%%%%%%%%%%%%%%%%%%%
\setcounter{section}{0} %% Remove this when starting to work on the template.


%\bibliography{journals_short,reference,title_chile,ref_Comer,myricetin}
%%%%%%%%%%%%%%%%%%%%%%%%%%%%%%%%%%%%%%%%%%


%%%%%%%%%%%%%%%%%%%%%%%%%%%%%%%%%%%%%%%%%%

\end{document}
